# Supplementary material for: Use of a leaf chlorophyll content index to improve the prediction of above-ground biomass and productivity
Source: PeerJ. 2019 Jan 11;6:e6240. doi: 10.7717/peerj.6240 (PMC6330949; doi:10.7717/peerj.6240)
Supplement: Supplemental Information 2 [file peerj-07-6240-s002.xlsx]

## Sheet: CCI to CC
		CCI					CC					CC_Normalize					lai_mean_T					CC*LAI
year_crop	treatments	T	B	F	M		T	B	F	M		T	B	F	M		lai_mean_T	lai_mean_B	lai_mean_F	lai_mean_M		T	B	F	M
2016earlyrice	T1	17.04	21.9	34.46	18.325		327.989	400.919	568.775	347.855		0.28647	0.368147	0.556137	0.308719		0.36483	1.59301	1.48254	0.530709		0.104513	0.586462	0.824497	0.16384
2016earlyrice	T1	16.16	24.9	39.1	16.35		314.107	443.33	625.533	317.125		0.270923	0.415645	0.619703	0.274302		0.649346	1.45712	1.31515	0.623252		0.175923	0.605644	0.815004	0.17096
2016earlyrice	T1	20.26	28.92	35.68	13		376.95	497.681	583.924	262.104		0.341304	0.476516	0.573103	0.212682		0.795843	1.32122	1.24667	0.438166		0.271625	0.629583	0.714473	0.0931903
2016earlyrice	T2	33.78	52.1	54.5	39.8		560.257	774.155	800.22	633.903		0.546598	0.786152	0.815344	0.629078		0.696148	3.64415	3.67753	1.35706		0.380513	2.86485	2.99845	0.853697
2016earlyrice	T2	35.8	57	60.3	41.425		585.405	826.984	861.743	653.156		0.574761	0.845317	0.884246	0.650639		0.851762	3.16891	3.65785	1.01841		0.48956	2.67874	3.23444	0.66262
2016earlyrice	T2	35.42	53.02	60.64	31.325		580.709	784.191	865.29	529.036		0.569503	0.797392	0.888218	0.511631		1.00738	2.69368	2.78986	1.21233		0.573704	2.14792	2.47801	0.620267
2016earlyrice	T3	30.46	33.88	44.58	19.275		517.85	561.513	689.859	362.257		0.499104	0.548004	0.691745	0.324848		0.598174	2.78861	3.21212	0.976647		0.298551	1.52817	2.22197	0.317261
2016earlyrice	T3	34.14	45.64	53.88	31.225		564.773	702.002	793.523	527.748		0.551656	0.705344	0.807843	0.510189		0.838539	2.84158	2.83221	0.695309		0.462584	2.00429	2.28798	0.354739
2016earlyrice	T3	35.82	48.12	51.48	18.325		585.651	730.065	767.36	347.855		0.575038	0.736774	0.778542	0.308719		0.718356	2.89455	2.7391	0.648975		0.413082	2.13263	2.1325	0.200351
2016earlyrice	T4	27.46	36.48	45.22	23.325		478.24	593.767	697.201	421.281		0.454743	0.584127	0.699968	0.390952		0.786925	3.17666	1.85304	1.16315		0.357848	1.85557	1.29707	0.454734
2016earlyrice	T4	34.406	34.9	46.54	21.425		568.1	574.258	712.241	394.037		0.555382	0.562278	0.716812	0.360441		0.824357	2.85457	1.6389	1.35477		0.457833	1.60506	1.17478	0.488313
2016earlyrice	T4	25.28	44.74	49.58	21.95		448.582	691.698	746.37	401.64		0.421527	0.693804	0.755034	0.368955		0.849621	2.53248	2.06718	1.57562		0.358139	1.75704	1.56079	0.581331
2016earlyrice	T5	30	41.68	52.34	17.925		511.861	656.155	776.779	341.721		0.492396	0.653998	0.78909	0.301849		0.783172	4.28153	2.85941	1.0397		0.385631	2.80011	2.25633	0.313831
2016earlyrice	T5	35.76	43.36	41.18	20.0125		584.911	675.768	650.269	373.28		0.574209	0.675964	0.647406	0.337194		0.811341	4.04449	2.99101	0.765334		0.465879	2.73393	1.9364	0.258066
2016earlyrice	T5	29.06	49.12	54.14	22.1		499.528	741.25	796.334	403.801		0.478585	0.7493	0.810992	0.371376		1.08495	3.80745	2.72781	0.950653		0.519242	2.85292	2.21223	0.35305
2016earlyrice	T6	31.72	47.22	54.74	35.525		534.11	719.936	802.806	582.008		0.517315	0.725429	0.81824	0.570958		1.01599	4.44343	4.30899	1.07237		0.525585	3.2234	3.52579	0.612277
2016earlyrice	T6	32.86	52.2	54.34	22.825		548.645	775.249	798.494	414.183		0.533593	0.787377	0.813411	0.383003		0.948941	3.62612	3.18504	0.888166		0.506348	2.85513	2.59075	0.34017
2016earlyrice	T6	33.48	44.7	59.7	18.4		556.482	691.238	855.47	349.001		0.542369	0.69329	0.87722	0.310002		0.881896	2.80881	3.08662	1.16694		0.478313	1.94732	2.70764	0.361755
2016earlyrice	T7	70.46	39.18	42.64	31.8		965.143	626.492	667.393	535.136		1.00005	0.620777	0.666584	0.518463		0.571329	4.15243	3.55085	0.777189		0.571357	2.57773	2.36694	0.402944
2016earlyrice	T7	31.56	40.78	53.58	22.275		532.057	645.543	790.273	406.317		0.515015	0.642114	0.804203	0.374193		0.680319	3.80249	2.8813	0.990246		0.350375	2.44163	2.31715	0.370543
2016earlyrice	T7	29.98	41.68	41.14	23.75		511.599	656.155	649.797	427.277		0.492104	0.653998	0.646877	0.397667		0.789309	3.45256	2.31944	0.564133		0.388422	2.25797	1.50039	0.224337
2016earlyrice	T8	35.26	48.68	60.76	44.15		578.727	736.338	866.54	684.907		0.567283	0.743798	0.889618	0.686199		0.775092	4.91145	3.90403	0.876863		0.439697	3.65313	3.47309	0.601702
2016earlyrice	T8	33.7	51.7	57.86	33.025		559.251	769.774	836.103	550.735		0.545471	0.781246	0.85553	0.535934		0.691468	4.11226	4.06439	0.966933		0.377176	3.21268	3.47721	0.518212
2016earlyrice	T8	34.32	46.48	61.04	29.75		567.026	711.561	869.454	508.593		0.554178	0.71605	0.892881	0.488737		0.657294	3.31307	4.02093	0.786792		0.364258	2.37232	3.59022	0.384534
2016earlyrice	T9	34.96	37.34	44.46	15.075		575.004	604.272	688.478	296.653		0.563113	0.595892	0.690199	0.251376		0.641311	3.30523	2.64021	0.893994		0.361131	1.96956	1.82227	0.224728
2016earlyrice	T9	36.46	47.62	45.26	19.025		593.522	724.445	697.659	358.489		0.583852	0.73048	0.700481	0.320629		0.709062	3.1406	2.9732	0.939559		0.413988	2.29415	2.08267	0.301249
2016earlyrice	T9	28.68	32.04	45.82	20.25		494.507	538.207	704.055	376.802		0.472961	0.521903	0.707644	0.341138		0.776814	2.97597	2.96354	0.844367		0.367403	1.55317	2.09713	0.288046
2016laterice	T1	24.16	36.72	23.925	8.55		433.028	596.707	429.735	181.252		0.404108	0.587419	0.40042	0.122132		0.531869	1.32122	1.18666	0.338037		0.214933	0.776111	0.475162	0.0412851
2016laterice	T1	25.08	31.9	22.275	11.075		445.821	536.416	406.317	228.434		0.418435	0.519897	0.374193	0.174974		0.291945	1.23141	1.05855	0.573762		0.12216	0.640206	0.396102	0.100394
2016laterice	T1	24.62	34.4	17.875	8.725		439.443	568.025	340.951	184.654		0.411293	0.555298	0.300986	0.125942		0.306573	2.11292	0.812492	0.417046		0.126091	1.1733	0.244549	0.0525238
2016laterice	T2	31.4	52.96	34.275	25.3		530.001	783.539	566.463	448.858		0.512712	0.796661	0.553548	0.421836		0.559861	2.36884	4.17988	0.793723		0.287048	1.88717	2.31376	0.334821
2016laterice	T2	33.62	58.58	44.525	34.275		558.245	843.704	689.226	566.463		0.544344	0.864043	0.691036	0.553548		0.764028	2.69368	2.14674	1.28636		0.415894	2.32746	1.48347	0.712061
2016laterice	T2	32.51	55.98	37.825	37.225		544.2	816.111	610.162	602.872		0.528615	0.83314	0.602489	0.594324		0.586468	2.09897	2.30994	1.95158		0.310016	1.74874	1.39171	1.15987
2016laterice	T3	33.075	50.42	27.35	20.2		551.368	755.681	476.762	376.062		0.536642	0.765462	0.453087	0.340309		0.461477	3.20155	2.12837	0.648975		0.247648	2.45066	0.964337	0.220852
2016laterice	T3	26.14	59.44	30.825	15.325		460.376	852.745	522.582	300.71		0.434736	0.874168	0.504404	0.255918		0.668024	2.89455	4.29507	0.830102		0.290414	2.53032	2.16645	0.212439
2016laterice	T3	29.6075	52.08	25.25	19.7		506.726	773.937	448.168	368.625		0.486646	0.785907	0.421064	0.33198		0.489892	5.1948	3.39181	0.0964942		0.238404	4.08263	1.42817	0.0320342
2016laterice	T4	29.24	54.58	29.725	17.65		501.9	801.083	508.266	337.478		0.481241	0.81631	0.48837	0.297097		0.512218	3.48306	4.57189	0.478086		0.2465	2.84325	2.23278	0.142038
2016laterice	T4	36.48	50.24	29.375	18.275		593.767	753.69	503.675	347.091		0.584127	0.763232	0.483229	0.307863		0.555155	2.53248	2.49642	0.559544		0.324281	1.93287	1.20634	0.172263
2016laterice	T4	32.86	47.2	29.4	22.65		548.645	719.71	504.004	411.687		0.533593	0.725176	0.483597	0.380207		0.712874	4.72012	3.89022	0.31671		0.380384	3.42292	1.8813	0.120415
2016laterice	T5	30.92	47.64	29.55	19.75		523.811	724.671	505.973	369.372		0.50578	0.730732	0.485802	0.332816		0.705726	3.80745	5.03825	0.567772		0.356942	2.78223	2.44759	0.188964
2016laterice	T5	36.82	57.8	31.05	22.775		597.93	835.468	525.49	413.471		0.588789	0.854819	0.507661	0.382205		0.767792	3.29969	2.82721	0.438911		0.452068	2.82064	1.43526	0.167754
2016laterice	T5	33.87	49.12	28.575	17.875		561.387	741.25	493.116	340.951		0.547864	0.7493	0.471403	0.300986		0.631273	6.35561	2.56355	0.950653		0.345851	4.76226	1.20846	0.286134
2016laterice	T6	35.24	53.1	39.35	23.8		578.479	785.061	628.528	427.98		0.567006	0.798367	0.623057	0.398454		0.861133	2.80881	2.90766	1.39949		0.488268	2.24246	1.81164	0.557631
2016laterice	T6	37.48	50.5	41.475	37.55		605.975	756.565	653.744	606.826		0.597799	0.766452	0.651298	0.598752		0.385384	2.04259	2.73338	1.91584		0.230382	1.56555	1.78025	1.14711
2016laterice	T6	36.36	56.42	39	33.95		592.295	820.809	624.333	562.392		0.582478	0.838401	0.61836	0.548988		0.760701	2.63917	2.53449	0.565301		0.443092	2.21268	1.56723	0.310344
2016laterice	T7	31.32	46.64	31.25	21.4		528.971	713.375	528.07	393.674		0.511559	0.718082	0.51055	0.360034		0.526644	3.45256	3.18885	0.347365		0.269409	2.47922	1.62806	0.125063
2016laterice	T7	30.16	50.56	34.025	26.725		513.947	757.228	563.332	468.327		0.494733	0.767194	0.550042	0.443642		0.681686	4.10379	2.26572	0.403058		0.337253	3.14841	1.24624	0.178813
2016laterice	T7	30.74	49.98	33	20.3		521.482	750.81	550.419	377.542		0.503172	0.760007	0.535579	0.341967		0.5808	3.28809	2.81189	0.572246		0.292242	2.49897	1.50599	0.195689
2016laterice	T8	42.54	55.7	39	32.5		666.226	813.115	624.333	544.073		0.665277	0.829785	0.61836	0.528472		0.529861	3.31307	3.08945	1.81559		0.352504	2.74913	1.91039	0.959489
2016laterice	T8	41.74	60.46	38.875	37.525		656.859	863.413	622.832	606.522		0.654787	0.886116	0.616679	0.598412		0.528461	2.6671	2.56971	0.769562		0.346029	2.36336	1.58468	0.460515
2016laterice	T8	42.14	52.7	37.25	32.9		661.55	780.707	603.176	549.152		0.66004	0.79349	0.594665	0.53416		0.569061	2.31041	3.10668	1.50816		0.375603	1.83329	1.84743	0.8056
2016laterice	T9	34.72	49.46	27.325	19.125		572.017	745.036	476.425	359.998		0.559769	0.75354	0.452711	0.322318		0.524854	3.889	4.03528	0.578438		0.293797	2.93052	1.82681	0.186441
2016laterice	T9	34.64	50.78	33.65	20.6		571.021	759.656	558.622	381.969		0.558652	0.769914	0.544767	0.346925		0.628133	2.52274	2.48308	0.618409		0.350908	1.94229	1.3527	0.214541
2016laterice	T9	34.68	43.36	32.925	27.375		571.519	675.768	549.469	477.098		0.559211	0.675964	0.534515	0.453464		0.494493	2.97597	3.90697	0.507735		0.276526	2.01165	2.08834	0.23024
2017earlyrice	T1	8.36667	35.3455	24.275	3.6		177.663	579.787	434.635	72.1948		0.118113	0.56847	0.405908	0.0147875		1.05629	3.03246	2.4152	2.04128		0.124761	1.72386	0.980351	0.0301854
2017earlyrice	T1	9.25	28.3669	22.75	4.15		194.733	490.354	413.114	86.0194		0.13723	0.46831	0.381805	0.015477		2.55383	4	1.62333	2.17134		0.350462	1.87324	0.619798	0.0336059
2017earlyrice	T1	11.3	34.1355	19.775	4.1		232.461	564.716	369.745	84.788		0.179484	0.551592	0.333234	0.0140979		2.73885	2.44153	1.75343	1.99605		0.49158	1.34673	0.584301	0.02814
2017earlyrice	T2	9.96667	42.7855	36.975	19.9667		208.2	669.089	599.823	372.599		0.152313	0.668483	0.59091	0.336431		1.60525	5.34735	8.16308	7.61144		0.244501	3.57461	4.82364	2.56072
2017earlyrice	T2	14.3333	39.9891	33.625	18.725		284.491	636.157	558.308	353.947		0.237754	0.631602	0.544415	0.315542		1.74533	8.58694	6.67457	6.08349		0.414959	5.42352	3.63373	1.9196
2017earlyrice	T2	16.2	51.4988	45.05	25.95		314.743	767.567	695.254	457.781		0.271636	0.778773	0.697787	0.43183		5.37738	3.70462	7.13379	5.79346		1.46069	2.88506	4.97787	2.50179
2017earlyrice	T3	12.5	45.8938	36.575	7.6		253.522	704.896	594.931	162.375		0.203071	0.708586	0.585431	0.100991		3.16567	9.09834	7.76249	2.93003		0.642854	6.44695	4.5444	0.295906
2017earlyrice	T3	15.85	46.755	39.6	6.4		309.16	714.678	631.517	137.408		0.265382	0.719541	0.626405	0.0730297		1.9168	8.41616	6.22081	4.0256		0.508683	6.05578	3.89674	0.293989
2017earlyrice	T3	15.3667	50.4158	33.125	8.55		301.384	755.634	552	181.252		0.256673	0.76541	0.53735	0.122132		1.86315	3.86952	5.8151	3.71986		0.478221	2.96177	3.12475	0.454314
2017earlyrice	T4	13.8	48.2493	39.825	9.76667		275.62	731.516	634.202	204.474		0.227819	0.738398	0.629411	0.14814		2.99181	4.50957	4.97382	3.44576		0.681591	3.32986	3.13058	0.510455
2017earlyrice	T4	16.9667	41.6806	31.8	7		326.841	656.162	535.136	150.063		0.285185	0.654006	0.518463	0.0872023		1.33289	4.15195	4.23069	4.32539		0.380119	2.7154	2.19346	0.377184
2017earlyrice	T4	24.9333	52.248	39.925	10.05		443.792	775.774	635.393	209.746		0.416163	0.787965	0.630746	0.154044		4.69919	4.75726	6.8574	3.8492		1.95563	3.74855	4.32528	0.592947
2017earlyrice	T5	22	41.1455	38.225	9.15		402.361	649.861	615.002	192.827		0.369763	0.64695	0.607909	0.135096		3.57937	5.5222	4.54404	3.34202		1.32352	3.57259	2.76236	0.451494
2017earlyrice	T5	25.4667	51.621	35.85	6.475		451.153	768.907	586.021	139.01		0.424407	0.780275	0.575452	0.0748239		2.57075	7.9857	3.6581	2.50343		1.09104	6.23104	2.10506	0.187317
2017earlyrice	T5	16.8	41.4193	34.6	6.06667		324.226	653.088	570.522	130.214		0.282256	0.650564	0.558094	0.0649728		5.05807	5.7888	3.98389	3.58867		1.42767	3.76598	2.22339	0.233166
2017earlyrice	T6	18.7333	44.5537	41.125	32.6		354.074	689.557	649.62	545.344		0.315684	0.691407	0.646679	0.529896		1.85722	5.04368	7.32781	4.10354		0.586295	3.48723	4.73874	2.17445
2017earlyrice	T6	12.0333	41.412	39.85	28.3		245.412	653.002	634.5	489.464		0.193988	0.650468	0.629745	0.467314		5.33018	4.53788	7.44744	7.39444		1.03399	2.95175	4.68999	3.45552
2017earlyrice	T6	14.7	41.0517	31.45	27.9		290.528	648.755	530.644	484.133		0.244516	0.64571	0.513432	0.461342		1.37103	5.76471	6.13891	4.88261		0.335238	3.72233	3.15191	2.25256
2017earlyrice	T7	20.2	47.5283	33.375	5.525		376.062	723.413	555.158	118.247		0.340309	0.729324	0.540887	0.0515704		4.0258	6.06959	3.56558	2.82241		1.37001	4.42669	1.92857	0.145553
2017earlyrice	T7	18.0333	38.8932	41.5	5.15		343.386	623.051	654.038	109.742		0.303714	0.616924	0.651628	0.0420446		2.95602	8.6738	6.73169	3.4483		0.897785	5.35107	4.38656	0.144982
2017earlyrice	T7	19.6	37.0629	33.75	5		367.131	600.896	559.88	106.284		0.330307	0.592111	0.546175	0.0381725		1.64	4.11018	6.11031	3.84982		0.541703	2.43368	3.3373	0.146957
2017earlyrice	T8	17.6	42.0855	42.475	21.7667		336.704	660.912	665.467	398.992		0.29623	0.659326	0.664427	0.365989		5.48329	11.2511	7.10653	5.13228		1.62431	7.41815	4.72177	1.87836
2017earlyrice	T8	10.6	35.2127	39.475	16.1		219.846	578.141	630.023	313.152		0.165356	0.566627	0.624732	0.269853		5.62214	7.83796	6.31862	5.77308		0.929652	4.4412	3.94744	1.55788
2017earlyrice	T8	13.8333	47.1977	31.625	24.275		276.177	719.684	532.892	434.635		0.228443	0.725147	0.51595	0.405908		2.32047	3.89856	9.53912	5.59671		0.530097	2.82703	4.92171	2.27175
2017earlyrice	T9	19.2	41.5304	38.675	7.33333		361.128	654.395	620.428	156.943		0.323584	0.652028	0.613985	0.0949074		4.48704	7.73754	5.4134	4.14641		1.45193	5.04509	3.32375	0.393525
2017earlyrice	T9	19.5333	46.7333	33.55	6.36667		366.133	714.432	557.364	136.694		0.329189	0.719265	0.543357	0.0722302		5.14505	9.68208	3.81358	3.08984		1.69369	6.96398	2.07213	0.22318
2017earlyrice	T9	17.2333	48.2817	28.975	9.06667		331.008	731.879	498.407	191.234		0.289851	0.738805	0.477329	0.133312		4.65701	4.77958	5.55451	3.53213		1.34984	3.53117	2.65133	0.470875
2017laterice	T1	26.35	36.72	23.925	8.55		463.237	596.707	429.735	181.252		0.43794	0.587419	0.40042	0.122132		1.0522	3.22011	1.63711	1.49039		0.4608	1.89156	0.655532	0.182024
2017laterice	T1	25.2	31.9	22.275	11.075		447.478	536.416	406.317	228.434		0.420292	0.519897	0.374193	0.174974		1.05629	2.44153	1.34774	1.11401		0.443948	1.26935	0.504317	0.194923
2017laterice	T1	20	34.4	17.875	8.725		373.094	568.025	340.951	184.654		0.336986	0.555298	0.300986	0.125942		1.47273	3.02085	0.899186	1.02664		0.49629	1.67747	0.270643	0.129297
2017laterice	T2	31.4	52.96	34.275	25.3		530.001	783.539	566.463	448.858		0.512712	0.796661	0.553548	0.421836		1.54397	3.70462	3.24528	1.40915		0.791615	2.95133	1.79642	0.59443
2017laterice	T2	33.8	58.58	44.525	34.275		560.508	843.704	689.226	566.463		0.546879	0.864043	0.691036	0.553548		1.60525	7.95333	5.36208	0.903841		0.877878	6.87202	3.70539	0.500319
2017laterice	T2	33.35	55.98	37.825	37.225		554.842	816.111	610.162	602.872		0.540533	0.83314	0.602489	0.594324		1.74533	6.70881	2.93553	1.19409		0.943409	5.58938	1.76862	0.709678
2017laterice	T3	32.68	50.42	27.35	20.2		546.361	755.681	476.762	376.062		0.531035	0.765462	0.453087	0.340309		1.9168	4.75605	3.88431	1.16861		1.01789	3.64058	1.75993	0.39769
2017laterice	T3	31.9333	59.44	30.825	15.325		536.843	852.745	522.582	300.71		0.520375	0.874168	0.504404	0.255918		1.86315	6.44838	2.74792	1.61755		0.969537	5.63697	1.38606	0.413961
2017laterice	T3	30.95	52.08	25.25	19.7		524.199	773.937	448.168	368.625		0.506214	0.785907	0.421064	0.33198		1.48457	4.69598	1.79046	1.22525		0.751513	3.6906	0.753898	0.406759
2017laterice	T4	29.24	54.58	29.725	17.65		501.9	801.083	508.266	337.478		0.481241	0.81631	0.48837	0.297097		2.99181	4.75726	3.33971	2.48862		1.43978	3.88339	1.63101	0.739359
2017laterice	T4	36.1	50.24	29.375	18.275		589.1	753.69	503.675	347.091		0.5789	0.763232	0.483229	0.307863		1.33289	5.13814	3.17758	1.32531		0.771609	3.92159	1.5355	0.408013
2017laterice	T4	37.05	47.2	29.4	22.65		600.739	719.71	504.004	411.687		0.591935	0.725176	0.483597	0.380207		1.88307	6.00924	3.10185	1.86301		1.11465	4.35776	1.50004	0.708331
2017laterice	T5	30.92	47.64	29.55	19.75		523.811	724.671	505.973	369.372		0.50578	0.730732	0.485802	0.332816		2.01646	3.60968	3.65741	1.92775		1.01989	2.63771	1.77677	0.641585
2017laterice	T5	38.7333	57.8	31.05	22.775		621.129	835.468	525.49	413.471		0.614771	0.854819	0.507661	0.382205		2.0539	5.7888	4.01007	2.04411		1.26268	4.94838	2.03575	0.781267
2017laterice	T5	33.95	49.12	28.575	17.875		562.392	741.25	493.116	340.951		0.548988	0.7493	0.471403	0.300986		2.57075	6.2182	2.25577	1.31543		1.41131	4.6593	1.06338	0.395928
2017laterice	T6	35.24	53.1	39.35	23.8		578.479	785.061	628.528	427.98		0.567006	0.798367	0.623057	0.398454		1.85722	4.00894	3.27783	2.72418		1.05306	3.2006	2.04228	1.08546
2017laterice	T6	36.4667	50.5	41.475	37.55		593.604	756.565	653.744	606.826		0.583944	0.766452	0.651298	0.598752		1.76288	5.65687	3.45869	2.23456		1.02942	4.33572	2.25264	1.33794
2017laterice	T6	39	56.42	39	33.95		624.333	820.809	624.333	562.392		0.61836	0.838401	0.61836	0.548988		1.37103	6.55652	5.86087	1.9162		0.84779	5.497	3.62413	1.05197
2017laterice	T7	31.32	46.64	31.25	21.4		528.971	713.375	528.07	393.674		0.511559	0.718082	0.51055	0.360034		1.64	4.77617	3.16809	1.46414		0.838958	3.42968	1.61747	0.52714
2017laterice	T7	27.4333	50.56	34.025	26.725		477.881	757.228	563.332	468.327		0.454341	0.767194	0.550042	0.443642		1.21103	7.04029	4.54889	1.77964		0.55022	5.40127	2.50208	0.78952
2017laterice	T7	34.25	49.98	33	20.3		566.15	750.81	550.419	377.542		0.553198	0.760007	0.535579	0.341967		1.54494	6.67357	3.46422	1.91747		0.854656	5.07195	1.85537	0.655712
2017laterice	T8	42.54	55.7	39	32.5		666.226	813.115	624.333	544.073		0.665277	0.829785	0.61836	0.528472		2.28742	5.86464	2.77418	1.48835		1.52177	4.86639	1.71544	0.786549
2017laterice	T8	39.9	60.46	38.875	37.525		635.095	863.413	622.832	606.522		0.630413	0.886116	0.616679	0.598412		2.32047	5.74054	3.67753	1.38546		1.46286	5.08678	2.26785	0.829078
2017laterice	T8	44.5	52.7	37.25	32.9		688.939	780.707	603.176	549.152		0.690714	0.79349	0.594665	0.53416		1.17324	6.68266	5.84291	1.57339		0.810374	5.30262	3.47457	0.840445
2017laterice	T9	34.72	49.46	27.325	19.125		572.017	745.036	476.425	359.998		0.559769	0.75354	0.452711	0.322318		1.92664	4.11454	3.81358	1.59344		1.07847	3.10047	1.72645	0.513595
2017laterice	T9	34.0667	50.78	33.65	20.6		563.855	759.656	558.622	381.969		0.550627	0.769914	0.544767	0.346925		1.39037	4.77958	2.56474	2.56113		0.765577	3.67986	1.39718	0.888517
2017laterice	T9	35.5	43.36	32.925	27.375		581.699	675.768	549.469	477.098		0.570612	0.675964	0.534515	0.453464		1.53691	5.0795	3.70265	2.74015		0.876979	3.43356	1.97912	1.24256

## Sheet: Statistic analysis
Year and crop types	stages	treatments	num	obs	sim_PARi	sim_PARi_CCI	sim_PARi_CC
2016 Early	T	T1	1	36.594	168.496	24.1949	104.744
2016 Early	T	T1	2	53.694	187.727	30.5168	75.3041
2016 Early	T	T1	3	40.926	184.552	24.8205	114.765
2016 Early	T	T2	4	54.264	309.368	84.8398	241.752
2016 Early	T	T2	5	92.112	292.112	84.6749	266.664
2016 Early	T	T2	6	70.794	277.264	72.2746	232.431
2016 Early	T	T3	7	55.518	262.083	53.8761	201.252
2016 Early	T	T3	8	69.198	297.8	76.1728	223.951
2016 Early	T	T3	9	59.736	288.789	73.2149	213.822
2016 Early	T	T4	10	66.234	296.16	134.174	170.571
2016 Early	T	T4	11	61.104	248.373	117.187	183.815
2016 Early	T	T4	12	86.982	228.467	125.564	184.315
2016 Early	T	T5	13	67.146	344.714	173.269	249.038
2016 Early	T	T5	14	69.768	330.664	197.729	252.756
2016 Early	T	T5	15	61.332	344.962	168.822	271.139
2016 Early	T	T6	16	73.302	363.652	195.165	287.395
2016 Early	T	T6	17	79.116	326.475	182.144	280.038
2016 Early	T	T6	18	73.872	283.476	145.861	230.557
2016 Early	T	T7	19	48.45	320.916	153.343	245.799
2016 Early	T	T7	20	105.336	316.106	161.104	225.258
2016 Early	T	T7	21	60.192	301.797	142.693	236.649
2016 Early	T	T8	22	60.762	362.308	189.32	292.527
2016 Early	T	T8	23	62.814	325.298	189.073	273.983
2016 Early	T	T8	24	52.896	311.682	148.191	254.434
2016 Early	T	T9	25	60.762	291.454	152.077	203.262
2016 Early	T	T9	26	97.014	287.772	171.05	220.092		Item		r	RMSE(RMSE95%)	EF	RE(RE95%)	RMSE	MAE
2016 Early	T	T9	27	59.394	290.219	133.061	181.429		Model1		0.88	0.480897	0.621791	-135.641	328.51	288.76
2016 Early	B	T1	28	269.04	389.526	63.7139	255.212		Model2		0.91	0.391074	0.751837	-55.49	266.97	195.91
2016 Early	B	T1	29	269.04	418.557	79.2996	163.22		Model_CC		0.799517	0.479412	0.624123	-34.1232	327.49	224.79
2016 Early	B	T1	30	269.04	388.443	55.9279	255.468
2016 Early	B	T2	31	431.832	685.934	198.293	538.649
2016 Early	B	T2	32	431.832	641.805	195.353	586.869
2016 Early	B	T2	33	431.832	609.713	166.387	511.631
2016 Early	B	T3	34	313.88	593.469	130.305	462.862
2016 Early	B	T3	35	313.88	650.593	177.746	493.422
2016 Early	B	T3	36	313.88	634.67	168.04	462.783
2016 Early	B	T4	37	394.212	657.291	353.375	371.885
2016 Early	B	T4	38	394.212	549.136	295.352	405.338
2016 Early	B	T4	39	394.212	516.122	340.974	417.535
2016 Early	B	T5	40	502.816	741.285	470.028	538.698
2016 Early	B	T5	41	502.816	707.081	507.564	540.512
2016 Early	B	T5	42	502.816	730.657	452.45	580.919
2016 Early	B	T6	43	434.416	769.713	542.267	620.285
2016 Early	B	T6	44	434.416	700.802	491.827	602.449
2016 Early	B	T6	45	434.416	628.986	407.299	511.494
2016 Early	B	T7	46	520.296	697.023	429.781	526.205
2016 Early	B	T7	47	520.296	689.268	444.13	494.87
2016 Early	B	T7	48	520.296	646.614	372.384	515.653
2016 Early	B	T8	49	526.832	766.649	540.327	628.239
2016 Early	B	T8	50	526.832	706.535	537.544	596.728
2016 Early	B	T8	51	526.832	687.078	445.751	566.97
2016 Early	B	T9	52	492.404	643.217	403.901	445.097
2016 Early	B	T9	53	492.404	636.169	453.183	477.486
2016 Early	B	T9	54	492.404	638.671	365.763	405.792
2016 Early	F	T1	55	444.258	569.322	100.566	410.418
2016 Early	F	T1	56	394.098	606.289	125.657	229.059
2016 Early	F	T1	57	373.578	529.674	76.8181	383.476
2016 Early	F	T2	58	809.514	1004.84	295.578	805.389
2016 Early	F	T2	59	805.182	926.373	287.452	879.773
2016 Early	F	T2	60	614.118	885.323	242.137	762.461
2016 Early	F	T3	61	684.342	870.473	193.693	710.582
2016 Early	F	T3	62	603.402	942.994	264.567	732.746
2016 Early	F	T3	63	583.566	919.889	244.509	666.739
2016 Early	F	T4	64	937.878	960.118	532.283	535.665
2016 Early	F	T4	65	415.302	796.398	425.68	604.254
2016 Early	F	T4	66	523.83	757.979	516.531	632.126
2016 Early	F	T5	67	989.406	1069.91	708.527	787.251
2016 Early	F	T5	68	722.874	1011.68	759.585	785.351
2016 Early	F	T5	69	659.262	1049	665.122	853.78
2016 Early	F	T6	70	928.302	1105.06	831.497	917.192
2016 Early	F	T6	71	686.166	1007.32	737.112	891.107
2016 Early	F	T6	72	664.962	919.507	614.536	765.093
2016 Early	F	T7	73	691.638	1002.76	654.583	761.653
2016 Early	F	T7	74	561.222	999.744	676.015	726.758
2016 Early	F	T7	75	451.782	917.2	539.118	765.316
2016 Early	F	T8	76	860.358	1097.28	828.643	923.606
2016 Early	F	T8	77	895.698	1018.38	828.734	881.973
2016 Early	F	T8	78	886.122	1000.87	687.756	852.108
2016 Early	F	T9	79	623.694	935.369	608.886	649.999
2016 Early	F	T9	80	702.354	924.745	682.903	692.555
2016 Early	F	T9	81	700.074	926.891	560.955	600.178
2016 Early	M	T1	82	506.479	700.212	134.751	571.607
2016 Early	M	T1	83	558.235	745.405	170.397	252.855
2016 Early	M	T1	84	480.373	578.546	82.952	489.39
2016 Early	M	T2	85	992.917	1283.23	379.873	1027.77
2016 Early	M	T2	86	744.283	1143.61	361.17	1141.74
2016 Early	M	T2	87	1184.67	1108.1	295.803	971.275
2016 Early	M	T3	88	920.413	1097.48	241.616	941.831
2016 Early	M	T3	89	928.108	1181.51	338.192	923.931
2016 Early	M	T3	90	935.803	1147.77	299.157	779.875
2016 Early	M	T4	91	787.147	1215.49	662.922	625.556
2016 Early	M	T4	92	934.777	989.052	487.748	766.716
2016 Early	M	T4	93	990.067	956.377	643.38	818.201
2016 Early	M	T5	94	1017.54	1345.04	877.837	962.071
2016 Early	M	T5	95	926.17	1242.88	948.426	951.989
2016 Early	M	T5	96	834.799	1311.6	773.401	1070.47
2016 Early	M	T6	97	1240.41	1385.39	1067.9	1165.51
2016 Early	M	T6	98	1105.09	1250.88	902.302	1135.04
2016 Early	M	T6	99	953.017	1164.5	752.262	978.787
2016 Early	M	T7	100	899.893	1237.73	818.779	911.194
2016 Early	M	T7	101	868.771	1258.56	850.256	890.228
2016 Early	M	T7	102	822.601	1094.98	611.311	971.461
2016 Early	M	T8	103	982.999	1362.8	1054.28	1158.18
2016 Early	M	T8	104	849.277	1264.61	1068.5	1110.42
2016 Early	M	T8	105	973.309	1265.63	864.871	1103.23
2016 Early	M	T9	106	822.373	1174.29	758.775	785.705
2016 Early	M	T9	107	958.261	1158.32	852.972	825.55
2016 Early	M	T9	108	803.335	1159.54	714.305	739.799
2016Late	T	T1	217	118.104	285.805	120.83	123.228
2016Late	T	T1	218	178.752	439.564	189.21	100.834
2016Late	T	T1	219	210.9	353.94	232.417	131.683
2016Late	T	T2	220	227.316	404.102	113.629	336.368
2016Late	T	T2	221	266.76	508.835	222.684	299.839
2016Late	T	T2	222	272.916	541.465	331.739	217.468
2016Late	T	T3	223	162.906	488.031	85.1365	297.443
2016Late	T	T3	224	278.502	515.677	122.045	408.432
2016Late	T	T3	225	284.544	514.006	158.954	525.161
2016Late	T	T4	226	188.442	459.706	186.067	441.384
2016Late	T	T4	227	160.056	498.443	174.945	268.696
2016Late	T	T4	228	247.38	500.384	288.897	489.916
2016Late	T	T5	229	181.488	472.637	257.755	454.908
2016Late	T	T5	230	121.98	548.171	142.918	368.746
2016Late	T	T5	231	281.922	547.116	313.78	567.571
2016Late	T	T6	232	206.568	446.412	73.5313	323.859
2016Late	T	T6	233	227.772	540.55	333.552	221.153
2016Late	T	T6	234	310.422	508.13	107.481	323.197
2016Late	T	T7	235	167.238	507.594	282.673	346.913
2016Late	T	T7	236	165.528	477.475	72.9882	396.534
2016Late	T	T7	237	264.822	493.405	144.02	350.41
2016Late	T	T8	238	196.65	576.825	87.9881	359.374
2016Late	T	T8	239	337.326	571.521	294.193	323.535
2016Late	T	T8	240	224.58	397.943	142.137	258.757
2016Late	T	T9	241	273.486	481.487	257.825	422.829
2016Late	T	T9	242	255.93	540.007	225.249	282.473
2016Late	T	T9	243	270.408	513.548	306.504	322.803
2016Late	B	T1	244	679.212	596.886	333.178	279.189
2016Late	B	T1	245	618.564	842.5	421.503	237.966
2016Late	B	T1	246	648.888	702.839	458.345	283.65
2016Late	B	T2	247	619.476	828.353	501.042	629.597
2016Late	B	T2	248	954.636	962.081	396.435	590.088
2016Late	B	T2	249	787.056	995.24	726.739	474.178
2016Late	B	T3	250	724.584	942.804	523.413	572.03
2016Late	B	T3	251	621.528	970.256	424.444	737.644
2016Late	B	T3	252	673.056	970.134	478.707	874.791
2016Late	B	T4	253	685.824	879.146	541.832	759.615
2016Late	B	T4	254	680.124	908.098	503.122	527.826
2016Late	B	T4	255	682.974	938.48	672.021	845.44
2016Late	B	T5	256	492.936	899.717	640.516	785.82
2016Late	B	T5	257	713.868	997.359	566.532	665.666
2016Late	B	T5	258	603.402	990.733	701.343	940.055
2016Late	B	T6	259	706.8	880.098	464.384	620.787
2016Late	B	T6	260	545.148	994.331	732.615	475.478
2016Late	B	T6	261	625.974	948.162	499.694	623.177
2016Late	B	T7	262	532.152	940.858	671.5	627.398
2016Late	B	T7	263	831.06	932.078	504.142	718.416
2016Late	B	T7	264	681.606	922.457	499.099	655.72
2016Late	B	T8	265	735.756	1046.99	554.334	680.73
2016Late	B	T8	266	849.984	1031.09	743.287	621.957
2016Late	B	T8	267	792.87	803.647	525.421	512.568
2016Late	B	T9	268	855.228	902.768	678.457	754.544
2016Late	B	T9	269	961.02	991.219	668.183	555.604
2016Late	B	T9	270	908.124	953.01	683.386	587.631
2016Late	F	T1	271	876.66	965.257	567.12	470.654
2016Late	F	T1	272	760.836	1287.83	656.268	418.381
2016Late	F	T1	273	788.88	1084.24	689.282	450.424
2016Late	F	T2	274	1539.68	1326.32	961.293	983.611
2016Late	F	T2	275	1269.96	1466.43	883.86	939.83
2016Late	F	T2	276	1229.83	1499.85	1188.47	815.976
2016Late	F	T3	277	1234.85	1441.54	1002	884.823
2016Late	F	T3	278	1114.01	1470.07	906.588	1127.27
2016Late	F	T3	279	974.7	1472.41	836.948	1256.23
2016Late	F	T4	280	1201.33	1356.41	927.085	1117.7
2016Late	F	T4	281	1026.23	1370.68	884.95	826.361
2016Late	F	T4	282	1430.7	1431.44	1087.37	1251.28
2016Late	F	T5	283	1257.19	1380.23	1066.33	1164.26
2016Late	F	T5	284	1166.9	1482.2	1020.51	984.118
2016Late	F	T5	285	1241.92	1478.62	1104.69	1351.86
2016Late	F	T6	286	1604.66	1371.63	909.264	972.582
2016Late	F	T6	287	1393.76	1499	1199.05	819.242
2016Late	F	T6	288	1147.3	1444.88	955.972	977.789
2016Late	F	T7	289	776.34	1421.24	1097.84	933.997
2016Late	F	T7	290	1619.71	1434.48	979.355	1081.38
2016Late	F	T7	291	562.476	1406.6	915.692	1012.26
2016Late	F	T8	292	1193.35	1560.53	1062.08	1072.07
2016Late	F	T8	293	1061.57	1539.9	1236.14	975.131
2016Late	F	T8	294	1331.29	1285.12	979.385	821.83
2016Late	F	T9	295	1760.16	1377.12	1131.63	1138.31
2016Late	F	T9	296	1481.2	1483.43	1142.41	878.002
2016Late	F	T9	297	1202.24	1439.82	1102.38	883.658
2016Late	M	T1	298	1276	1148.1	647.655	554.669
2016Late	M	T1	299	1214.21	1490.25	711.847	510.278
2016Late	M	T1	300	1336.99	1236.46	755.989	496.154
2016Late	M	T2	301	2274.07	1596.53	1205.26	1140.37
2016Late	M	T2	302	1922.84	1729.08	1125.71	1099.12
2016Late	M	T2	303	2263.7	1763.51	1433.22	1004.13
2016Late	M	T3	304	1610.36	1681.51	1209.71	993.628
2016Late	M	T3	305	1850.11	1717.35	1124.19	1300.91
2016Late	M	T3	306	1821.83	1724.32	982.165	1357.22
2016Late	M	T4	307	1973.57	1604.17	1065.17	1231.03
2016Late	M	T4	308	2287.75	1605.88	1064.86	934.261
2016Late	M	T4	309	1959.6	1688.61	1250.08	1414.74
2016Late	M	T5	310	1794.47	1625.17	1255.06	1304.57
2016Late	M	T5	311	1522.47	1687.92	1179.78	1051.66
2016Late	M	T5	312	1741.69	1716.74	1217.83	1489.56
2016Late	M	T6	313	1908.25	1628.77	1120.19	1123.96
2016Late	M	T6	314	2696.56	1762.73	1447.27	1010.13
2016Late	M	T6	315	1818.98	1707.01	1189.08	1131.25
2016Late	M	T7	316	1841.33	1657.68	1276.84	1006.85
2016Late	M	T7	317	2096.12	1687.98	1194.64	1209.35
2016Late	M	T7	318	1493.74	1657.38	1121.92	1157.98
2016Late	M	T8	319	2010.05	1822.04	1305.51	1263.06
2016Late	M	T8	320	2321.15	1806.57	1473.42	1127.53
2016Late	M	T8	321	2461.83	1547.2	1218.06	956.381
2016Late	M	T9	322	1905.74	1618.1	1306.36	1294.6
2016Late	M	T9	323	1528.4	1713.65	1315.5	1010.54
2016Late	M	T9	324	2034.56	1681.48	1289.15	963.068
2017Early	T	T1	109	31.7034	182.727	48.0437	31.8693
2017Early	T	T1	110	20.121	158.994	7.35571	31.9639
2017Early	T	T1	111	21.0558	217.77	37.4208	63.9187
2017Early	T	T2	112	33.288	307.856	50.866	49.0732
2017Early	T	T2	113	42.4764	278.611	93.2209	56.9154
2017Early	T	T2	114	32.376	202.596	70.7539	76.8291
2017Early	T	T3	115	26.2542	276.714	100.847	32.2428
2017Early	T	T3	116	35.4198	323.246	63.2192	67.8689
2017Early	T	T3	117	35.2032	383.914	80.2389	50.0616
2017Early	T	T4	118	28.4088	356.805	62.1049	66.1646
2017Early	T	T4	119	40.071	276.416	84.0859	66.4177
2017Early	T	T4	120	40.356	392.476	61.9551	99.8765
2017Early	T	T5	121	40.926	372.643	70.5247	57.1765
2017Early	T	T5	122	39.615	332.11	108.191	75.0079
2017Early	T	T5	123	32.2962	404.897	112.553	59.0158
2017Early	T	T6	124	43.32	308.488	90.1322	38.5719
2017Early	T	T6	125	38.6232	201.094	50.4402	66.7908
2017Early	T	T6	126	42.0888	287.689	66.4366	93.5437
2017Early	T	T7	127	34.5192	321.904	76.3657	78.7903
2017Early	T	T7	128	43.2402	346.367	105.675	42.5365
2017Early	T	T7	129	41.382	320.998	84.5652	79.7926
2017Early	T	T8	130	29.6172	287.664	72.5708	54.6581
2017Early	T	T8	131	31.3044	269.072	49.1217	83.7315
2017Early	T	T8	132	36.9132	273.853	85.7286	50.9102
2017Early	T	T9	133	28.9674	358.661	49.1831	48.4869
2017Early	T	T9	134	37.962	277.1	74.4952	24.924
2017Early	T	T9	135	32.1138	321.248	80.1856	53.1712
2017Early	B	T1	136	154.812	423.216	165.593	257.617
2017Early	B	T1	137	144.552	393.213	44.33	280.004
2017Early	B	T1	138	235.752	517.678	135.077	278.004
2017Early	B	T2	139	265.164	728.346	321.975	490.798
2017Early	B	T2	140	344.28	649.03	337.28	527.328
2017Early	B	T2	141	191.52	508.571	312.937	534.053
2017Early	B	T3	142	301.188	646.019	394.561	538.631
2017Early	B	T3	143	295.716	751.949	384.907	561.086
2017Early	B	T3	144	433.428	852.338	457.969	458.11
2017Early	B	T4	145	320.112	816.119	420.301	494.407
2017Early	B	T4	146	249.432	648.187	325.787	439.8
2017Early	B	T4	147	378.024	867.282	441.138	581.59
2017Early	B	T5	148	409.944	840.656	427.335	488.838
2017Early	B	T5	149	409.26	751.648	429.887	562.984
2017Early	B	T5	150	509.58	885.028	495.918	502.089
2017Early	B	T6	151	281.808	714.368	370.892	476.48
2017Early	B	T6	152	222.984	521.855	260.388	504.22
2017Early	B	T6	153	286.368	661.23	279.717	509.513
2017Early	B	T7	154	324.672	740.226	370.086	537.739
2017Early	B	T7	155	421.8	776.114	419.378	539.042
2017Early	B	T7	156	319.656	738.328	347.979	483.376
2017Early	B	T8	157	403.104	688.926	362.151	572.585
2017Early	B	T8	158	220.476	635.7	261.187	554.171
2017Early	B	T8	159	239.856	663.302	344.828	478.447
2017Early	B	T9	160	404.7	816.265	357.928	536.307
2017Early	B	T9	161	231.876	646.851	310.165	526.803
2017Early	B	T9	162	240.312	748.679	372.164	498.919
2017Early	F	T1	163	290.472	539.112	222.196	356.638
2017Early	F	T1	164	224.808	522.146	45.5562	391.485
2017Early	F	T1	165	256.272	675.915	167.128	370.994
2017Early	F	T2	166	656.868	946.66	453.209	718.244
2017Early	F	T2	167	482.22	843.264	460.757	759.726
2017Early	F	T2	168	375.288	678.619	436.986	764.298
2017Early	F	T3	169	372.552	828.171	537.744	780.554
2017Early	F	T3	170	623.808	969.75	537.67	796.885
2017Early	F	T3	171	443.916	1082.79	633.457	657.823
2017Early	F	T4	172	561.564	1049.31	592.62	703.11
2017Early	F	T4	173	471.048	836.37	441.049	623.552
2017Early	F	T4	174	614.916	1104.01	613.775	811.477
2017Early	F	T5	175	671.688	1075.51	598.332	691.567
2017Early	F	T5	176	449.388	961.046	579.908	794.542
2017Early	F	T5	177	492.252	1124.89	678.292	711.639
2017Early	F	T6	178	494.532	927.407	512.383	697.525
2017Early	F	T6	179	559.74	702.695	372.089	732.814
2017Early	F	T6	180	402.192	845.203	376.049	725.162
2017Early	F	T7	181	476.52	947.037	501.932	755.746
2017Early	F	T7	182	458.052	989.369	569.858	776.407
2017Early	F	T7	183	466.26	950.168	471.243	680.049
2017Early	F	T8	184	639.54	901.054	504.464	820.431
2017Early	F	T8	185	424.308	820.833	358.273	785.559
2017Early	F	T8	186	456.684	874.447	478.868	698.548
2017Early	F	T9	187	706.8	1047.99	496.079	769.138
2017Early	F	T9	188	464.208	833.275	413.97	762.985
2017Early	F	T9	189	612.864	965.743	509.201	713.367
2017Early	M	T1	190	423	695.006	318.846	389.372
2017Early	M	T1	191	541.707	813.678	245.798	486.842
2017Early	M	T1	192	441.716	1008.71	172.75	421.114
2017Early	M	T2	193	751.844	1424.36	693.4	1369.61
2017Early	M	T2	194	753.088	1267.25	735.999	1377.2
2017Early	M	T2	195	793.388	1084.81	718.772	1411.06
2017Early	M	T3	196	747.058	1113.48	825.952	1328.07
2017Early	M	T3	197	771.944	1406.95	804.952	1306.87
2017Early	M	T3	198	765.08	1463.79	915.31	1097.87
2017Early	M	T4	199	712.404	1540.13	931.374	1172.59
2017Early	M	T4	200	675.416	1186.14	640.858	1024.54
2017Early	M	T4	201	770.456	1562.21	834.73	1310.81
2017Early	M	T5	202	727.76	1542.53	928.445	1013.21
2017Early	M	T5	203	689.636	1341.36	823.082	1256.92
2017Early	M	T5	204	887.168	1605.62	1034.72	1095.54
2017Early	M	T6	205	745.062	1409.61	829.793	1296.03
2017Early	M	T6	206	752.568	1147.13	644.405	1406.22
2017Early	M	T6	207	675.752	1136.61	488.344	1339.41
2017Early	M	T7	208	724.17	1287.62	646.01	1187.12
2017Early	M	T7	209	636.556	1366.04	856.026	1303.21
2017Early	M	T7	210	1221.62	1371.9	664.678	1097.4
2017Early	M	T8	211	730.788	1383.81	793.631	1444.94
2017Early	M	T8	212	774.784	1156.67	478.8	1392.72
2017Early	M	T8	213	905.356	1381.66	798.862	1320.22
2017Early	M	T9	214	683.224	1528.6	632.485	1278.46
2017Early	M	T9	215	674.62	1173.05	508.032	1178.12
2017Early	M	T9	216	692.444	1399.12	730.13	1182.94
2017LATE	T	T1	325	33.744	300.563	149.778	117.39
2017LATE	T	T1	326	42.408	267.823	132.072	184.481
2017LATE	T	T1	327	95.646	348.817	119.234	116.876
2017LATE	T	T2	328	70.794	374.634	150.841	148.471
2017LATE	T	T2	329	90.972	465.168	139.957	193.536
2017LATE	T	T2	330	111.264	439.254	139.957	176.365
2017LATE	T	T3	331	93.366	415.826	198.512	153.06
2017LATE	T	T3	332	126.654	451.326	170.186	184.143
2017LATE	T	T3	333	94.278	376.998	202.739	141.465
2017LATE	T	T4	334	217.398	486.671	220.815	204.292
2017LATE	T	T4	335	69.768	384.656	178.629	146.038
2017LATE	T	T4	336	90.06	439.15	198.072	184.764
2017LATE	T	T5	337	114.912	396.395	207.445	132.792
2017LATE	T	T5	338	125.742	442.84	173.768	206.876
2017LATE	T	T5	339	102.258	486.916	235.285	206.962
2017LATE	T	T6	340	101.232	371.771	191.769	166.112
2017LATE	T	T6	341	119.586	410.148	186.454	166.036
2017LATE	T	T6	342	45.486	434.576	26.7995	174.214
2017LATE	T	T7	343	61.56	398.393	188.307	161.656
2017LATE	T	T7	344	52.896	415.888	43.694	164.356
2017LATE	T	T7	345	95.532	425.374	146.383	188.886
2017LATE	T	T8	346	186.048	462.844	253.561	205.342
2017LATE	T	T8	347	141.132	459.589	201.872	212.036
2017LATE	T	T8	348	69.198	430.833	30.5866	187.202
2017LATE	T	T9	349	128.592	415.083	215.332	158.164
2017LATE	T	T9	350	75.354	363.265	182.029	137.406
2017LATE	T	T9	351	137.712	396.688	152.93	156.493
2017LATE	B	T1	352	535.572	735.41	409.951	418.78
2017LATE	B	T1	353	498.636	645.073	329.404	435.704
2017LATE	B	T1	354	554.268	786.887	295.091	384.977
2017LATE	B	T2	355	456	889.363	504.339	541.09
2017LATE	B	T2	356	825.816	1057.79	431.127	697.295
2017LATE	B	T2	357	758.1	1000.61	594.414	629.958
2017LATE	B	T3	358	825.36	960.394	604.979	552.539
2017LATE	B	T3	359	762.204	1015.71	636.096	640.039
2017LATE	B	T3	360	774.516	877.667	583.447	508.16
2017LATE	B	T4	361	606.024	1043.34	618.596	644.066
2017LATE	B	T4	362	651.168	917.971	586.503	545.598
2017LATE	B	T4	363	750.12	997.671	601.786	620.974
2017LATE	B	T5	364	435.936	917.083	575.638	483.079
2017LATE	B	T5	365	800.508	1006.93	611.391	678.032
2017LATE	B	T5	366	610.128	1050.55	649.993	651.712
2017LATE	B	T6	367	449.844	875.91	579.248	576.322
2017LATE	B	T6	368	751.032	955.392	620.546	597.865
2017LATE	B	T6	369	788.196	1019.24	499.151	653.459
2017LATE	B	T7	370	574.788	931.416	580.807	572.247
2017LATE	B	T7	371	731.424	987.545	480.514	626.386
2017LATE	B	T7	372	800.508	988.126	586.87	653.76
2017LATE	B	T8	373	603.972	1022.17	712.366	660.127
2017LATE	B	T8	374	668.952	1024.18	668.568	687.616
2017LATE	B	T8	375	759.924	1016.02	489.071	675.704
2017LATE	B	T9	376	621.528	957.19	603.186	550.574
2017LATE	B	T9	377	623.58	872.305	567.867	513.875
2017LATE	B	T9	378	694.944	941.204	505.869	564.021
2017LATE	F	T1	379	1496.14	908.473	589.955	642.479
2017LATE	F	T1	380	814.872	791.903	465.853	592.432
2017LATE	F	T1	381	680.352	958.047	386.936	582.373
2017LATE	F	T2	382	939.588	1088.99	735.699	821.973
2017LATE	F	T2	383	1685.15	1280.1	764.05	1035.11
2017LATE	F	T2	384	896.04	1211.25	892.092	935.616
2017LATE	F	T3	385	1114.24	1165.69	875.962	821.1
2017LATE	F	T3	386	1431.84	1230.35	943.908	946.248
2017LATE	F	T3	387	1051.31	1067.59	838.643	754.645
2017LATE	F	T4	388	1192.21	1256.57	868.956	949.033
2017LATE	F	T4	389	1159.61	1121.16	859.949	816.899
2017LATE	F	T4	390	1123.13	1210.65	860.261	922.29
2017LATE	F	T5	391	963.528	1118.62	828.983	721.02
2017LATE	F	T5	392	797.772	1221.72	889.756	1002.31
2017LATE	F	T5	393	667.584	1262.56	908.047	952.479
2017LATE	F	T6	394	979.716	1073.57	841.715	870.069
2017LATE	F	T6	395	1224.13	1163.76	917.44	899.376
2017LATE	F	T6	396	1648.44	1241.51	811.679	981.135
2017LATE	F	T7	397	763.572	1135.08	848.22	862.456
2017LATE	F	T7	398	1304.39	1204.09	763.898	944.62
2017LATE	F	T7	399	897.636	1202.02	877.418	975.464
2017LATE	F	T8	400	559.056	1233.71	1016.35	968.067
2017LATE	F	T8	401	944.376	1236.84	976.097	1012.36
2017LATE	F	T8	402	1284.1	1238.19	787.973	1011.65
2017LATE	F	T9	403	1182.86	1165.99	864.523	822.066
2017LATE	F	T9	404	814.188	1072.78	829.372	774.166
2017LATE	F	T9	405	1408.81	1153.87	736.48	857.577
2017LATE	M	T1	406	1189	1307.36	755.975	861.633
2017LATE	M	T1	407	1299.5	1075.68	589.428	673.15
2017LATE	M	T1	408	1109.5	1334.85	373.134	771.019
2017LATE	M	T2	409	1337.5	1539.29	910.253	1089.71
2017LATE	M	T2	410	1479	1691.58	1079.42	1288.45
2017LATE	M	T2	411	1698	1576.88	1141.93	1131.31
2017LATE	M	T3	412	1400	1530.39	1119.11	965.866
2017LATE	M	T3	413	1518.5	1697.28	1227.06	1141.01
2017LATE	M	T3	414	1514	1407.82	1068.32	885.152
2017LATE	M	T4	415	1304	1767.07	1015.24	1241.46
2017LATE	M	T4	416	1325	1509.87	1110.83	977.729
2017LATE	M	T4	417	1451.5	1678.97	1035.78	1189.7
2017LATE	M	T5	418	1359	1579.51	1079.54	860.229
2017LATE	M	T5	419	1404	1693.28	1063.5	1320.35
2017LATE	M	T5	420	1585.5	1663.46	1036.96	1188.95
2017LATE	M	T6	421	1660	1546.4	1089.44	1168.25
2017LATE	M	T6	422	1483.5	1604.26	1224.77	1173.22
2017LATE	M	T6	423	1441.5	1764.08	1097.13	1265.2
2017LATE	M	T7	424	1493	1548.39	1107.58	1135.82
2017LATE	M	T7	425	1422.5	1630.83	968.229	1216.99
2017LATE	M	T7	426	1433	1644.03	1128.89	1287.64
2017LATE	M	T8	427	1549	1653.13	1303.32	1215.15
2017LATE	M	T8	428	1655.5	1635.12	1256.61	1317.44
2017LATE	M	T8	429	1624	1745.48	1021.41	1349.06
2017LATE	M	T9	430	1301	1649.49	1107.98	1036.1
2017LATE	M	T9	431	1320	1564.52	1075.51	957.714
2017LATE	M	T9	432	1944	1692.93	908.903	1157.29
